# Supplementary material for: Bacterial contamination of Nigerian currency notes: A comparative analysis of different denominations recovered from local food vendors
Source: PeerJ. 2021 Jan 19;9:e10795. doi: 10.7717/peerj.10795 (PMC7821755; doi:10.7717/peerj.10795)
Supplement: Supplemental Information 1 [file peerj-09-10795-s001.csv]

				SUPPLEMENTARY MATERIAL
Table 1: Total viable count (cfu/ml)
Currency denomination				Food vendor type 10^3
	Fruit seller		Meat seller		Vegetable seller		Fish seller		Grain seller
	1st	2nd	1st	2nd	1st	2nd	1st	2nd	1st	2nd
N1000	135	125	44	34	0.4	0.2	35	25	17	7
N500	11	7	77	73	132	128	122	118	NGD	NGD
N200	32	28	5	1	5	1	292	288	53	49
N100	223	217	143	137	53	47	253	247	6.6	0.6
N50	13	3	165	155	12	2	145	135	NGD	NGD
N20	16	12	192	188	22	18	32	28	0.5	0.5
N10	5	1	88	84	30	26	72	68	NGD	NGD
N5	NGD	NGD	32	26	30	24	16	10	7.2	1.2
NGD = No Growth Detected
Table 2: E. coli sp. count (cfu/ml)
Currency denomination				Food vendor type 10^3
	Fruit seller		Meat seller		Vegetable seller		Fish seller		Grain seller
	1st	2nd	1st	2nd	1st	2nd	1st	2nd	1st	2nd
N1000	NGD	NGD	0.14	0.1	0.42	0.38	0.27	0.23	NGD	NGD
N500	4.03	3.97	0.1	0.04	0.23	0.17	3.03	2.97	0.01	0.01
N200	1	0.8	6.2	6	0.7	0.5	0.62	0.42	0.1	0.1
N100	NGD	NGD	6.51	6.49	0.31	0.29	10.01	9.99	0.03	0.01
N50	1.4	1	2.2	1.8	0.6	0.2	3.4	3	1	0.6
N20	NGD	NGD	5.1	4.9	0.3	0.1	0.4	0.2	NGD	NGD
N10	1.5	1.1	0.5	0.1	0.1	0.3	0.1	0.1	0.02	0.06
N5	0.71	0.69	0.21	0.19	0.21	0.19	0.11	0.09	0.03	0.01
NGD = No Growth Detected
Table 3: Klebsiella sp. count (cfu/ml)
Currency denomination				Food vendor type 10^3
	Fruit seller		Meat seller		Vegetable seller		Fish seller		Grain seller
	1st	2nd	1st	2nd	1st	2nd	1st	2nd	1st	2nd
N1000	NGD	NGD	NGD	NGD	0.5	0.9	NGD	NGD	NGD	NGD
N500	0.74	0.96	0.39	0.61	1.69	1.91	4.89	5.11	0.04	0.04
N200	0.8	0.4	5.4	5	0.6	0.2	1.05	0.65	NGD	NGD
N100	2.75	2.65	NGD	NGD	0.19	0.09	NGD	NGD	NGD	NGD
N50	0.54	0.16	0.99	0.61	1.39	1.01	0.39	0.01	0.12	0.1
N20	0.14	0.56	0.14	0.16	0.14	0.36	0.14	0.05	0.06	0.02
N10	0.01	0.19	0.01	0.03	0.01	0.09	0.01	0.19	0.01	0.05
N5	0.52	0.12	NGD	NGD	0.5	0.1	NGD	NGD	NGD	NGD
NGD = No Growth Detected
Table 4: Staphylococcus sp. count (cfu/ml)
Currency denomination				Food vendor type 10^3
	Fruit seller		Meat seller		Vegetable seller		Fish seller		Grain seller
	1st	2nd	1st	2nd	1st	2nd	1st	2nd	1st	2nd
N1000	0.33	0.27	2.83	2.77	NGD	NGD	0.18	0.12	NGD	NGD
N500	3.72	3.68	0.18	0.14	0.09	0.05	4.32	4.28	NGD	NGD
N200	0.53	0.31	3.81	3.59	6.11	5.89	0.26	0.04	1.03	0.81
N100	0.9	0.7	2.8	2.6	0.3	0.1	4.1	3.9	1.7	1.5
N50	1.95	1.85	0.23	0.13	0.17	0.07	3.55	3.45	0.1	NGD
N20	NGD	NGD	0.01	0.03	0.01	0.11	0.01	5.99	0.01	0.03
N10	0.61	0.21	0.08	0.08	1.1	0.7	0.5	0.1	0.08	0.02
N5	NGD	NGD	0.13	0.09	NGD	NGD	0.42	0.38	0.16	0.12
NGD = No Growth Detected
